# Supplementary material for: Causality Analysis for COVID-19 among Countries Using Effective Transfer Entropy
Source: Entropy (Basel). 2022 Aug 13;24(8):1115. doi: 10.3390/e24081115 (PMC9407067; doi:10.3390/e24081115)
Supplement: Supplementary file 1 [file entropy-24-01115-s001.zip]

Archive with 4 entries (4 files):
- Figure 1. Causality network.pdf
- Pajek Network File of the Causality Network.net
- Figure 2. Filtered causality network.eps
- Figure 3. Filtered causality network.eps
