# Supplementary material for: Causality Analysis for COVID-19 among Countries Using Effective Transfer Entropy
Source: Entropy (Basel). 2022 Aug 13;24(8):1115. doi: 10.3390/e24081115 (PMC9407067; doi:10.3390/e24081115)
Supplement: Supplementary file 1 [file entropy-24-01115-s001.zip › Pajek Network File of the Causality Network.net]

*Vertices  70
 1 "AL"
 2 "AM"
 3 "AZ"
 4 "BA"
 5 "BD"
 6 "BE"
 7 "BG"
 8 "BR"
 9 "BY"
 10 "CA"
 11 "CH"
 12 "CL"
 13 "CN"
 14 "CO"
 15 "CR"
 16 "CU"
 17 "CZ"
 18 "DE"
 19 "DK"
 20 "EE"
 21 "EG"
 22 "ES"
 23 "FI"
 24 "FR"
 25 "GB"
 26 "GR"
 27 "HR"
 28 "HU"
 29 "ID"
 30 "IE"
 31 "IQ"
 32 "IR"
 33 "JP"
 34 "KG"
 35 "KR"
 36 "KW"
 37 "KZ"
 38 "LB"
 39 "LT"
 40 "LU"
 41 "LY"
 42 "MK"
 43 "MN"
 44 "MX"
 45 "MY"
 46 "NL"
 47 "NO"
 48 "NP"
 49 "NZ"
 50 "PE"
 51 "PK"
 52 "PL"
 53 "PT"
 54 "QA"
 55 "RO"
 56 "RU"
 57 "SA"
 58 "SE"
 59 "SI"
 60 "SK"
 61 "SY"
 62 "TH"
 63 "TJ"
 64 "TN"
 65 "TR"
 66 "TZ"
 67 "UA"
 68 "UZ"
 69 "VE"
 70 "VN"
*Arcs
1 2 0.02768323
1 3 0.009128637
1 4 0.048614994
1 6 0.008124397
1 9 0.040132162
1 10 0.018565077
1 14 0.008869608
1 15 0.027502711
1 16 0.00947192
1 18 0.041240516
1 19 0.009244468
1 20 0.023700062
1 22 0.015627397
1 23 0.007437996
1 25 0.013642201
1 26 0.036574186
1 27 0.023738475
1 28 0.019113531
1 30 0.018788705
1 33 0.01014773
1 35 0.045575075
1 37 0.008632619
1 39 0.015979284
1 40 0.016551166
1 42 0.05167841
1 43 0.013208479
1 44 0.05085815
1 46 0.011788611
1 47 0.088758965
1 52 0.034853849
1 53 0.026410616
1 55 0.064535315
1 56 0.031965622
1 58 0.013412156
1 59 0.065603852
1 60 0.037382708
1 62 0.018122866
2 3 0.016510872
2 4 0.058973407
2 6 0.051464604
2 7 0.022127907
2 10 0.017652906
2 11 0.044756507
2 17 0.013965207
2 19 0.028814052
2 20 0.012296693
2 22 0.010112438
2 23 0.025543977
2 26 0.019497815
2 27 0.07029728
2 28 0.04461652
2 35 0.023331103
2 39 0.020326356
2 40 0.075071741
2 42 0.030888675
2 44 0.020704867
2 46 0.00657102
2 47 0.019141762
2 48 0.00921204
2 52 0.016411136
2 55 0.046048058
2 56 0.035262767
2 58 0.038696857
2 59 0.049575118
2 67 0.018677908
2 69 0.009967337
3 4 0.04809626
3 6 0.012192677
3 8 0.011501027
3 9 0.011120381
3 10 0.009781326
3 14 0.006577331
3 15 0.014655191
3 18 0.037648792
3 19 0.010159299
3 22 0.006297939
3 25 0.009660304
3 26 0.048491806
3 27 0.063415497
3 28 0.024707649
3 33 0.007018475
3 35 0.049855341
3 40 0.050686534
3 42 0.021350638
3 43 0.014220846
3 44 0.011644047
3 46 0.0188558
3 47 0.069040334
3 50 0.006024773
3 52 0.021277265
3 53 0.008392001
3 55 0.039570626
3 56 0.01825833
3 58 0.034320718
3 59 0.038174194
3 60 0.015011608
3 65 0.024070072
3 67 0.007308288
3 69 0.015898906
4 6 0.050691623
4 7 0.08739459
4 8 0.032526221
4 11 0.040455931
4 15 0.009722238
4 17 0.018347379
4 18 0.014156621
4 19 0.017703033
4 20 0.040770705
4 23 0.039177148
4 24 0.012831667
4 25 0.00933878
4 27 0.047947412
4 28 0.056086193
4 35 0.010681536
4 39 0.031125029
4 40 0.065512489
4 42 0.007304866
4 46 0.032408924
4 49 0.011439549
4 50 0.008369964
4 52 0.022914942
4 53 0.009476843
4 56 0.053059291
4 58 0.042282127
4 59 0.012567881
4 60 0.014600033
4 65 0.013603344
4 67 0.034039848
4 70 0.00641905
5 8 0.028938568
5 15 0.013212027
5 16 0.014467681
5 22 0.009193928
5 23 0.010899967
5 28 0.008437741
5 29 0.034646571
5 33 0.009708856
5 34 0.010494923
5 37 0.018110259
5 43 0.022552957
5 44 0.013257155
5 45 0.010352726
5 48 0.017841012
5 62 0.019104723
5 63 0.015583935
6 7 0.018146965
6 9 0.014231295
6 10 0.052800984
6 11 0.010160793
6 12 0.010643207
6 17 0.013078277
6 18 0.077362415
6 19 0.029013505
6 20 0.011113781
6 22 0.053811381
6 23 0.011975348
6 24 0.032216331
6 25 0.010213895
6 26 0.105712602
6 27 0.091792163
6 28 0.065889201
6 30 0.016749174
6 35 0.051657462
6 39 0.01785442
6 40 0.037264747
6 42 0.016668602
6 43 0.011030557
6 46 0.011972902
6 47 0.135764931
6 49 0.030851928
6 50 0.01448272
6 52 0.095768036
6 53 0.021904817
6 55 0.060079649
6 56 0.018657325
6 58 0.012689336
6 59 0.110221592
6 60 0.064378442
6 65 0.026058878
6 66 0.013583347
6 67 0.015756634
7 9 0.007743562
7 10 0.046862199
7 11 0.01775735
7 12 0.008211407
7 15 0.007236949
7 17 0.01480138
7 18 0.053569932
7 19 0.007488425
7 20 0.032121981
7 22 0.013992171
7 23 0.032234849
7 24 0.003883038
7 26 0.099192311
7 27 0.062362212
7 28 0.080334781
7 30 0.015832863
7 33 0.003145733
7 35 0.075929371
7 37 0.007918772
7 39 0.027968273
7 40 0.025944836
7 42 0.098920626
7 43 0.025202489
7 44 0.05735727
7 47 0.16381489
7 49 0.020388646
7 50 0.009259384
7 52 0.12237242
7 53 0.005701851
7 55 0.178870249
7 56 0.005890962
7 58 0.046897321
7 59 0.129824976
7 60 0.032855047
7 62 0.003082509
7 65 0.022995554
7 67 0.005143092
7 69 0.012469469
7 70 0.005333126
8 9 0.007572978
8 10 0.022490478
8 12 0.128685383
8 13 0.004658457
8 14 0.010140101
8 15 0.005165553
8 17 0.001684051
8 18 0.008797101
8 19 0.001868197
8 20 0.008269654
8 22 0.010565706
8 24 0.012474585
8 26 0.013208914
8 28 0.002940554
8 33 0.003250889
8 34 0.007093214
8 35 0.009019669
8 37 0.00700434
8 42 0.017699377
8 44 0.013813537
8 45 0.014303503
8 46 0.002281417
8 47 0.004134704
8 48 0.002721778
8 50 0.028100156
8 52 0.011891561
8 53 0.001842666
8 55 0.012565889
8 56 0.003463707
8 59 0.010665958
8 65 0.015398548
8 66 0.004975034
9 12 0.02254776
9 17 0.005715958
9 22 0.024509712
9 23 0.014338896
9 25 0.007235101
9 26 0.017138663
9 33 0.009678662
9 35 0.01302806
9 42 0.010584764
9 44 0.012620479
9 47 0.013471331
9 52 0.008034619
9 59 0.006559534
9 60 0.018478556
9 63 0.010640483
9 65 0.013168589
10 12 0.009771673
10 13 0.003045574
10 15 0.024252237
10 18 0.011421043
10 19 0.007751092
10 20 0.012192813
10 23 0.016608573
10 24 0.013525573
10 25 0.01549501
10 26 0.009737712
10 27 0.007603562
10 28 0.024487835
10 35 0.016401276
10 39 0.006778663
10 40 0.011954012
10 46 0.017474472
10 47 0.026361541
10 50 0.013224291
10 52 0.019376983
10 53 0.005619302
10 56 0.021331002
10 58 0.031701098
10 60 0.018823024
10 65 0.009365559
11 17 0.010889366
11 18 0.059863949
11 19 0.01814706
11 20 0.014784116
11 22 0.096228563
11 23 0.01103254
11 24 0.007790639
11 25 0.013049087
11 26 0.088436772
11 27 0.061864276
11 28 0.042505508
11 30 0.018789837
11 33 0.014283661
11 35 0.055864069
11 39 0.043307417
11 40 0.045483152
11 42 0.072886948
11 43 0.008079811
11 44 0.097744059
11 46 0.008352015
11 47 0.153840681
11 49 0.024973968
11 50 0.008369539
11 52 0.130600568
11 53 0.03809517
11 55 0.092815453
11 56 0.025644417
11 58 0.04598151
11 59 0.165601969
11 60 0.053976596
11 65 0.024030977
11 67 0.014285943
12 14 0.015517555
12 15 0.027503101
12 16 0.004014825
12 24 0.012522386
12 28 0.008481857
12 29 0.012770164
12 34 0.006671945
12 46 0.009466117
12 50 0.009209212
12 58 0.02357306
12 65 0.006068634
12 68 0.009444334
13 22 0.012164817
13 23 0.024411052
13 25 0.007875064
13 26 0.012015359
13 47 0.008991257
13 62 0.009045211
14 15 0.029203263
14 22 0.00767612
14 23 0.007268727
14 29 0.004466191
14 37 0.008251332
14 48 0.007887891
14 62 0.007470523
15 16 0.014511639
15 22 0.008025503
15 24 0.009554795
15 25 0.005010774
15 26 0.016774304
15 29 0.006291607
15 34 0.004990043
15 35 0.04090671
15 37 0.044973793
15 39 0.011817148
15 43 0.025858388
15 44 0.033286443
15 45 0.026167053
15 47 0.025936828
15 49 0.0048075
15 53 0.00699353
15 55 0.007439906
15 56 0.009922324
15 62 0.017259739
15 65 0.011500319
15 69 0.008111734
15 70 0.021283588
16 22 0.009458871
16 25 0.015109684
16 29 0.012708804
16 33 0.014506845
16 35 0.028751769
16 37 0.021479258
16 43 0.039313496
16 44 0.016044012
16 45 0.058403008
16 62 0.050380886
16 63 0.009193602
16 70 0.031115698
17 18 0.049218236
17 19 0.020072871
17 20 0.028135067
17 22 0.065124799
17 24 0.012718028
17 25 0.007249291
17 26 0.026642156
17 27 0.04204081
17 28 0.043116345
17 30 0.019329765
17 35 0.024921302
17 40 0.029225014
17 42 0.086710096
17 44 0.043457473
17 46 0.014385148
17 47 0.078051787
17 52 0.072451386
17 53 0.043086669
17 55 0.074707645
17 56 0.01289754
17 58 0.032619951
17 59 0.117683141
17 60 0.033764285
18 19 0.053406521
18 20 0.025538432
18 22 0.014469489
18 23 0.041278463
18 24 0.015557731
18 25 0.020101181
18 26 0.037537151
18 27 0.113701979
18 28 0.078634094
18 30 0.042854593
18 35 0.040344557
18 39 0.038923064
18 40 0.068269044
18 44 0.012605651
18 46 0.054105769
18 47 0.049006123
18 49 0.02495924
18 52 0.064519846
18 53 0.05756967
18 55 0.023093697
18 56 0.029774552
18 58 0.030089909
18 59 0.070599226
18 60 0.041500423
18 65 0.020746785
18 67 0.030158349
19 20 0.029540467
19 22 0.050744689
19 23 0.026489897
19 24 0.017805807
19 25 0.024272106
19 26 0.033950874
19 27 0.037863789
19 28 0.025037589
19 30 0.042669289
19 35 0.044424626
19 39 0.036387768
19 40 0.020335104
19 42 0.018290125
19 44 0.017685712
19 46 0.038948727
19 47 0.100502752
19 49 0.02004354
19 52 0.065369632
19 53 0.019259459
19 55 0.036169902
19 56 0.017694854
19 58 0.029231947
19 59 0.075243368
19 60 0.07930222
19 63 0.011620053
19 65 0.019904816
19 67 0.010494402
20 23 0.019972333
20 26 0.062436866
20 27 0.050883854
20 28 0.049924936
20 35 0.038207694
20 39 0.019639835
20 40 0.013390742
20 42 0.01138968
20 43 0.00636351
20 46 0.022000269
20 47 0.051945693
20 49 0.012283171
20 50 0.007616811
20 52 0.044248289
20 53 0.011522497
20 55 0.043483016
20 56 0.029362042
20 58 0.029930294
20 59 0.049530821
20 60 0.010691062
20 62 0.004485542
20 65 0.039817274
20 67 0.012942427
21 51 0.011002828
21 54 0.039122181
21 57 0.008975589
22 23 0.044087508
22 24 0.027741139
22 25 0.022043671
22 27 0.013094112
22 29 0.013362968
22 40 0.046439146
22 42 0.009722648
22 45 0.007886063
22 46 0.024365161
22 47 0.007766919
22 49 0.02300115
22 53 0.097311045
22 56 0.02293156
22 58 0.013491613
22 60 0.022202681
23 25 0.016574208
23 26 0.117856492
23 27 0.053941917
23 28 0.057918046
23 30 0.037962358
23 33 0.007091465
23 35 0.117836781
23 37 0.020452375
23 39 0.027162605
23 42 0.057757242
23 43 0.025076982
23 44 0.055821173
23 45 0.011790336
23 46 0.009117465
23 47 0.163429608
23 49 0.019555215
23 52 0.101921374
23 53 0.015459529
23 55 0.067588401
23 59 0.087066344
23 60 0.060598199
23 62 0.011453657
23 65 0.030971624
23 66 0.007080362
23 67 0.008559886
23 69 0.010651789
23 70 0.019973226
24 25 0.014501792
24 26 0.047158099
24 27 0.011419192
24 28 0.007601842
24 35 0.014581233
24 40 0.013526198
24 42 0.021613131
24 43 0.008010047
24 44 0.016829827
24 45 0.008508422
24 46 0.007108765
24 47 0.032367696
24 50 0.007079278
24 52 0.04088806
24 53 0.014863793
24 55 0.007602964
24 58 0.009258785
24 59 0.020459801
24 60 0.033830733
24 62 0.007293838
24 65 0.01728988
24 67 0.016049192
24 69 0.015976189
25 26 0.019499655
25 27 0.012362237
25 28 0.018840588
25 30 0.019072243
25 33 0.011642278
25 35 0.011411452
25 39 0.013906544
25 44 0.029390398
25 45 0.008912968
25 46 0.014387689
25 47 0.026091945
25 49 0.017389238
25 53 0.030540767
25 59 0.036426919
25 60 0.024660656
25 62 0.00917554
25 65 0.006752775
25 67 0.009554671
25 70 0.017137143
26 27 0.053909759
26 28 0.047932846
26 29 0.007307938
26 30 0.00902831
26 33 0.007250619
26 35 0.019757159
26 39 0.019412301
26 40 0.065179449
26 42 0.016644092
26 43 0.018712172
26 45 0.007287584
26 46 0.052339745
26 47 0.039517159
26 49 0.008161017
26 53 0.020259768
26 55 0.011981985
26 56 0.02454544
26 58 0.037897592
26 59 0.03792115
26 60 0.024531055
26 62 0.008441475
26 65 0.014021479
26 66 0.010514542
26 67 0.038720899
26 70 0.018374791
27 28 0.035437663
27 30 0.016904279
27 35 0.017083513
27 39 0.044281846
27 40 0.04359627
27 46 0.050873287
27 47 0.046600436
27 49 0.02372197
27 50 0.007365775
27 52 0.094486675
27 55 0.021735576
27 56 0.051023208
27 58 0.008932442
27 59 0.031663309
27 60 0.046012864
27 65 0.031924546
27 66 0.008255137
27 67 0.025346906
28 30 0.010855733
28 35 0.03130804
28 39 0.053817978
28 40 0.046871516
28 42 0.011914999
28 43 0.010190957
28 46 0.024490354
28 47 0.065485988
28 49 0.013361339
28 52 0.089290639
28 53 0.009599703
28 55 0.025732263
28 56 0.038274585
28 59 0.035258195
28 60 0.038789799
28 65 0.035105757
28 66 0.010464336
28 67 0.091299461
29 33 0.026667849
29 35 0.022550007
29 37 0.03056894
29 42 0.010243013
29 43 0.009775058
29 44 0.06057872
29 45 0.058964058
29 48 0.010528646
29 62 0.027899471
29 63 0.017604792
29 70 0.022603039
30 35 0.027379996
30 39 0.057601742
30 40 0.024691887
30 46 0.020222549
30 47 0.027203355
30 49 0.039777845
30 52 0.016912675
30 53 0.029018058
30 56 0.028146365
30 58 0.010601157
30 59 0.019970354
30 60 0.043447295
30 65 0.011291379
30 66 0.007491689
30 67 0.045511424
31 32 0.022076092
31 41 0.011754406
31 64 0.009559084
32 41 0.025635255
32 51 0.005889781
32 64 0.023035618
33 35 0.015295106
33 37 0.01072097
33 43 0.035933963
33 44 0.014285262
33 45 0.039644231
33 47 0.008349042
33 48 0.023282055
33 62 0.037316506
33 63 0.008046671
33 65 0.016449055
33 69 0.014357569
33 70 0.045276715
34 37 0.010636936
34 40 0.011043117
34 44 0.01090668
34 48 0.011704289
34 55 0.012174398
35 39 0.040363175
35 40 0.03373361
35 46 0.020153514
35 47 0.033779004
35 49 0.018647222
35 52 0.021214838
35 53 0.024679283
35 56 0.040839306
35 60 0.026376549
35 62 0.019570325
35 65 0.017606636
35 67 0.05044847
36 54 0.008005613
36 57 0.011082652
37 43 0.017617623
37 44 0.01455396
37 45 0.042118221
37 56 0.014489457
37 62 0.01851416
37 65 0.013070603
37 68 0.009384905
37 69 0.007654513
37 70 0.011033735
38 51 0.007712907
38 57 0.005376796
38 61 0.005758802
38 64 0.011484954
39 40 0.080834636
39 42 0.053525783
39 43 0.013667438
39 44 0.033696501
39 46 0.012662856
39 47 0.104685445
39 49 0.015486113
39 52 0.040212188
39 53 0.05978394
39 55 0.111712912
39 56 0.036925594
39 58 0.062924116
39 59 0.147390381
39 60 0.02306181
39 62 0.007084859
39 65 0.018626602
39 66 0.007953364
39 67 0.016352144
40 44 0.009885653
40 46 0.032113605
40 47 0.052529654
40 52 0.046104177
40 55 0.030365676
40 56 0.037863031
40 58 0.012114341
40 59 0.032704938
40 60 0.0220738
40 69 0.012822078
41 61 0.009528234
41 64 0.011443264
42 43 0.010666922
42 44 0.019706713
42 46 0.021899189
42 47 0.019460811
42 50 0.010328933
42 52 0.025163946
42 53 0.026619228
42 55 0.023437979
42 56 0.042157612
42 58 0.084094542
42 59 0.016290509
42 60 0.010964034
42 69 0.008969253
43 45 0.017764863
43 47 0.010949261
43 55 0.009084591
43 56 0.009215479
43 62 0.036618418
43 65 0.010434702
43 70 0.026741035
44 45 0.029732884
44 46 0.004726191
44 48 0.006364429
44 50 0.010873482
44 52 0.005870804
44 53 0.036540503
44 56 0.04358474
44 58 0.017970192
44 59 0.010863209
44 62 0.013596851
44 65 0.008553395
44 68 0.006233507
45 47 0.009838801
45 48 0.014006965
45 49 0.007076764
45 56 0.016014855
45 62 0.02944335
45 65 0.015684072
45 70 0.035342592
46 47 0.015905414
46 50 0.009674684
46 52 0.019196254
46 53 0.028463017
46 55 0.009607088
46 59 0.009437054
46 60 0.014370049
46 65 0.0121141
46 67 0.009813658
46 70 0.006830785
47 49 0.023661361
47 52 0.009201833
47 53 0.046365126
47 56 0.045485775
47 58 0.012887986
47 59 0.018601627
47 60 0.024713861
47 62 0.018753008
47 65 0.016164832
47 67 0.02675952
47 70 0.011729123
48 62 0.015870799
49 52 0.02678303
49 56 0.019792849
49 59 0.027846497
49 60 0.044015055
49 67 0.013929389
49 70 0.016030448
50 58 0.031589742
51 61 0.008516208
52 53 0.069617643
52 55 0.017823968
52 56 0.028788295
52 58 0.115008278
52 59 0.071930591
52 60 0.00900157
52 65 0.007758429
52 66 0.007304221
52 67 0.025718194
53 55 0.009249274
53 56 0.023173382
53 58 0.008124364
53 59 0.044507226
53 60 0.024935258
54 57 0.037298621
55 56 0.067753455
55 58 0.045272748
55 59 0.026463109
55 60 0.015339875
55 62 0.00587583
55 65 0.00853339
55 67 0.03013831
55 68 0.006869889
56 59 0.047598973
56 60 0.01160182
56 66 0.010359823
56 70 0.005888406
58 59 0.012171402
58 60 0.006473676
58 65 0.0249451
58 69 0.010260672
59 60 0.02885095
59 65 0.022182839
59 67 0.022121072
60 65 0.008176571
60 66 0.009495807
60 67 0.022903764
62 65 0.009511097
62 67 0.015387486
62 70 0.022710178
65 67 0.010336178
65 69 0.013631967
66 70 0.004310569
67 69 0.014429021
2 1 0.016275122
3 1 0.012342246
4 1 0.029531277
6 1 0.029618748
7 1 0.033415714
9 1 0.008518586
10 1 0.009031493
11 1 0.034652603
15 1 0.027571987
17 1 0.013347443
18 1 0.032974307
19 1 0.037890326
20 1 0.03985632
22 1 0.017048949
23 1 0.032440289
24 1 0.009363887
25 1 0.009930949
26 1 0.030958543
27 1 0.013547045
28 1 0.029208927
30 1 0.038309823
33 1 0.02271958
35 1 0.044020964
37 1 0.015048177
39 1 0.041405699
40 1 0.014210825
43 1 0.010122882
44 1 0.033729164
45 1 0.011369276
47 1 0.052351056
49 1 0.018348777
50 1 0.009655228
52 1 0.033717218
53 1 0.021398241
55 1 0.026474878
56 1 0.035178533
58 1 0.014340903
59 1 0.034174002
60 1 0.050375325
62 1 0.016721602
65 1 0.013934116
66 1 0.003879668
67 1 0.021163138
69 1 0.008360365
70 1 0.010764503
3 2 0.025174743
4 2 0.038851018
6 2 0.072171716
7 2 0.085688725
11 2 0.068536932
17 2 0.008032623
19 2 0.022556707
20 2 0.026478727
23 2 0.044699967
24 2 0.012988978
26 2 0.019969516
27 2 0.039029792
28 2 0.042674522
39 2 0.045264241
40 2 0.027452597
42 2 0.043402897
43 2 0.01074147
49 2 0.016764709
52 2 0.017769632
55 2 0.033198199
56 2 0.011096221
58 2 0.017817986
59 2 0.010125673
65 2 0.018285933
67 2 0.043744278
4 3 0.058640258
6 3 0.028173709
7 3 0.040858194
10 3 0.009605768
11 3 0.033035485
15 3 0.012245705
18 3 0.027852481
19 3 0.020197596
20 3 0.010323001
23 3 0.017960325
26 3 0.058137862
27 3 0.066991998
28 3 0.046685284
29 3 0.013297587
30 3 0.010677961
33 3 0.009605342
35 3 0.01957551
37 3 0.021635215
39 3 0.022991519
42 3 0.041752448
43 3 0.010025147
44 3 0.014336001
47 3 0.033712741
52 3 0.046097554
55 3 0.049522715
58 3 0.026031822
59 3 0.053470964
60 3 0.021415434
65 3 0.022170274
67 3 0.027075491
69 3 0.013461667
6 4 0.116888437
7 4 0.176258936
8 4 0.004484589
11 4 0.08768436
14 4 0.010371592
15 4 0.00706449
17 4 0.041272331
18 4 0.032583752
19 4 0.025893538
20 4 0.049525903
23 4 0.075382036
24 4 0.012931766
25 4 0.010986707
26 4 0.037273004
27 4 0.026349261
28 4 0.043362906
30 4 0.010387636
35 4 0.015755197
39 4 0.074889459
40 4 0.034048808
42 4 0.04491548
43 4 0.016770546
47 4 0.013473419
49 4 0.015802291
52 4 0.038712353
55 4 0.033466322
56 4 0.010301166
58 4 0.040723035
60 4 0.03774051
65 4 0.036085251
67 4 0.08639892
7 5 0.00711909
8 5 0.005760264
12 5 0.023655966
14 5 0.010429305
15 5 0.004838272
16 5 0.023532134
22 5 0.009789289
29 5 0.009258686
33 5 0.018336057
34 5 0.009121666
43 5 0.012226386
44 5 0.009716287
46 5 0.010870578
63 5 0.015635646
67 5 0.009753626
69 5 0.005594955
70 5 0.008771136
7 6 0.031533613
11 6 0.008765784
17 6 0.010006241
18 6 0.037966502
19 6 0.023737835
20 6 0.019083826
22 6 0.031769415
23 6 0.008807291
24 6 0.020538876
26 6 0.047938959
27 6 0.048772085
28 6 0.079937261
30 6 0.033985349
35 6 0.025195078
39 6 0.016045723
40 6 0.013751987
42 6 0.028912187
43 6 0.009739889
44 6 0.005730561
46 6 0.010560122
47 6 0.031941318
49 6 0.030904526
52 6 0.061119181
53 6 0.01377519
55 6 0.038075098
58 6 0.006024471
59 6 0.04482373
60 6 0.029587587
65 6 0.016870691
66 6 0.001778792
67 6 0.017420894
70 6 0.007384116
11 7 0.012936894
18 7 0.017713946
20 7 0.014195324
23 7 0.009362713
24 7 0.011791948
26 7 0.048449138
27 7 0.043706232
28 7 0.066212542
30 7 0.025553034
35 7 0.048485275
39 7 0.013988965
42 7 0.045460016
43 7 0.010103977
44 7 0.027171657
45 7 0.013703194
47 7 0.032743219
49 7 0.024505186
52 7 0.051541807
55 7 0.05612009
59 7 0.048981251
60 7 0.029866569
62 7 0.022823107
10 8 0.020090534
12 8 0.04360547
14 8 0.039225576
15 8 0.011378655
18 8 0.014863877
22 8 0.01824222
34 8 0.014152811
37 8 0.023408643
42 8 0.050975605
44 8 0.043255565
50 8 0.0432281
52 8 0.052005314
55 8 0.03801132
58 8 0.016390512
59 8 0.031661308
65 8 0.01299281
10 9 0.016034832
11 9 0.02678993
15 9 0.007621027
17 9 0.010319194
18 9 0.030997949
22 9 0.049497633
24 9 0.013488472
26 9 0.036963939
27 9 0.017225341
30 9 0.013935098
33 9 0.016539188
35 9 0.035936174
39 9 0.008711007
40 9 0.010447268
42 9 0.020671744
44 9 0.036097034
47 9 0.022684781
52 9 0.023186749
53 9 0.033541129
56 9 0.016413354
58 9 0.014640293
59 9 0.017429776
60 9 0.010994015
63 9 0.010743837
65 9 0.011956979
11 10 0.047236296
12 10 0.0151917
13 10 0.012943585
14 10 0.011719792
15 10 0.008777568
19 10 0.021578939
20 10 0.007086371
22 10 0.023228451
23 10 0.038253168
25 10 0.009919787
28 10 0.017364137
35 10 0.010595273
39 10 0.015522173
40 10 0.028010888
42 10 0.022347915
47 10 0.013520065
50 10 0.014292026
52 10 0.007799202
53 10 0.026826667
58 10 0.037931087
59 10 0.018939072
65 10 0.011626816
67 10 0.008563032
18 11 0.050755976
19 11 0.032055992
20 11 0.017926298
22 11 0.053599356
24 11 0.01569575
25 11 0.008149471
26 11 0.0484693
27 11 0.03817066
28 11 0.047414318
30 11 0.027394277
33 11 0.017265711
35 11 0.029789835
37 11 0.010041242
39 11 0.033131012
40 11 0.021408994
42 11 0.039999694
44 11 0.070035962
46 11 0.02191646
47 11 0.045026633
48 11 0.008545863
49 11 0.023775717
52 11 0.072701073
53 11 0.048813291
55 11 0.028274046
58 11 0.031712501
59 11 0.061651964
60 11 0.039141048
65 11 0.011855192
67 11 0.012949736
69 11 0.010175551
14 12 0.02265025
15 12 0.046319205
17 12 0.010275896
28 12 0.009349525
37 12 0.019953079
46 12 0.01937748
50 12 0.023300512
56 12 0.006954648
58 12 0.088017861
68 12 0.0167473
15 13 0.011181675
19 13 0.012807437
50 13 0.006852594
16 14 0.011806982
34 14 0.019252607
37 14 0.008642456
44 14 0.007057621
47 14 0.009315746
53 14 0.011583629
58 14 0.020896159
16 15 0.034597871
22 15 0.014999405
26 15 0.020772596
29 15 0.022781972
33 15 0.044321226
34 15 0.011333265
35 15 0.048254622
37 15 0.059564502
42 15 0.016001988
43 15 0.050488021
44 15 0.061626348
45 15 0.058805971
47 15 0.03008348
48 15 0.014129841
55 15 0.014832244
58 15 0.030984887
62 15 0.047167962
65 15 0.01789158
69 15 0.007132698
70 15 0.025950589
22 16 0.009832195
29 16 0.031097295
33 16 0.041690812
34 16 0.008907918
37 16 0.016810426
43 16 0.035543349
44 16 0.007145961
45 16 0.027823334
62 16 0.030266932
63 16 0.01121381
70 16 0.030939471
18 17 0.037149928
19 17 0.025591234
20 17 0.028075154
22 17 0.031301884
23 17 0.009945217
24 17 0.023910859
26 17 0.026418565
27 17 0.038156073
28 17 0.041384823
30 17 0.039261368
35 17 0.028415336
39 17 0.007133643
42 17 0.018792294
44 17 0.022453224
46 17 0.016161133
47 17 0.031021429
49 17 0.014160202
52 17 0.02979168
53 17 0.033904879
55 17 0.008858907
59 17 0.043061565
60 17 0.020649256
66 17 0.003704431
67 17 0.010235917
19 18 0.071421399
20 18 0.023723064
23 18 0.05316163
25 18 0.014153812
26 18 0.042756548
27 18 0.043484369
28 18 0.069644089
30 18 0.033664354
35 18 0.012218669
39 18 0.054115881
40 18 0.026698354
46 18 0.016666033
47 18 0.008132965
49 18 0.03393224
52 18 0.029598364
53 18 0.026863636
56 18 0.023328869
58 18 0.034263935
59 18 0.024439347
60 18 0.032792089
65 18 0.035017788
67 18 0.030420033
22 19 0.023571968
24 19 0.007485458
25 19 0.010051017
26 19 0.020897241
27 19 0.047006244
28 19 0.03125658
30 19 0.026805254
35 19 0.042725847
39 19 0.054606849
42 19 0.007775266
44 19 0.014935464
46 19 0.022450439
47 19 0.035848556
49 19 0.018955734
52 19 0.066461224
53 19 0.021358763
55 19 0.010231479
58 19 0.010378042
59 19 0.051505062
60 19 0.062665352
65 19 0.015011157
66 19 0.002003191
67 19 0.007348049
70 19 0.007115838
23 20 0.031979755
24 20 0.007998957
26 20 0.046648632
27 20 0.045901045
28 20 0.057444318
30 20 0.045535743
35 20 0.032244511
39 20 0.044938654
44 20 0.006770467
46 20 0.02671228
47 20 0.009117989
49 20 0.016217847
52 20 0.030080134
53 20 0.010790434
55 20 0.013878054
56 20 0.00975212
58 20 0.028719492
59 20 0.01657051
60 20 0.040854931
67 20 0.02984829
54 21 0.029388228
57 21 0.011889764
23 22 0.056186984
24 22 0.049661308
25 22 0.019473419
27 22 0.0096035
29 22 0.035289284
30 22 0.009559106
35 22 0.00907531
39 22 0.021632814
40 22 0.022791279
44 22 0.007695343
46 22 0.027056491
47 22 0.013716318
52 22 0.010868389
53 22 0.046371012
56 22 0.019902746
58 22 0.006872987
60 22 0.035584613
66 22 0.003004885
26 23 0.060251896
27 23 0.049527892
28 23 0.091611901
30 23 0.064952942
35 23 0.066968763
39 23 0.026973676
42 23 0.018740203
44 23 0.033740134
45 23 0.010913369
46 23 0.026807291
47 23 0.049401448
49 23 0.042758364
52 23 0.05994491
53 23 0.022935288
55 23 0.037956952
58 23 0.011304227
59 23 0.029489027
60 23 0.026288262
62 23 0.010976605
67 23 0.015456984
70 23 0.012204368
25 24 0.012962965
26 24 0.044585328
27 24 0.015424597
28 24 0.035768043
30 24 0.019177047
35 24 0.020045884
39 24 0.018370115
40 24 0.019985673
46 24 0.012182149
47 24 0.010308633
52 24 0.030980835
56 24 0.00882466
58 24 0.033961807
59 24 0.016310038
60 24 0.017089882
65 24 0.031141913
66 24 0.014118508
67 24 0.013341384
26 25 0.026362939
27 25 0.021278217
28 25 0.010449718
30 25 0.023659195
35 25 0.02392696
39 25 0.006077819
40 25 0.010148337
44 25 0.017269148
46 25 0.013817801
47 25 0.022833015
49 25 0.023856607
52 25 0.009378841
53 25 0.013132787
58 25 0.007892698
59 25 0.021492059
60 25 0.022035073
65 25 0.009026489
70 25 0.009046319
27 26 0.035989257
28 26 0.051535602
29 26 0.011754237
30 26 0.025925694
33 26 0.01282426
35 26 0.016100155
37 26 0.015575645
39 26 0.035076807
40 26 0.02356216
42 26 0.02217596
43 26 0.011288137
44 26 0.005111766
46 26 0.021614562
47 26 0.015435646
49 26 0.018877363
52 26 0.007067833
53 26 0.01073783
56 26 0.009656398
58 26 0.023728662
59 26 0.022248115
60 26 0.020700457
62 26 0.015864265
65 26 0.013751924
67 26 0.065773975
69 26 0.010964856
70 26 0.018092208
28 27 0.04046438
30 27 0.015581131
35 27 0.047300477
39 27 0.144297461
40 27 0.037448636
42 27 0.024786657
43 27 0.013700956
44 27 0.011508758
46 27 0.013852885
47 27 0.077159592
49 27 0.024587141
52 27 0.11657007
53 27 0.009208503
55 27 0.033184028
56 27 0.034074884
58 27 0.014619633
59 27 0.037575945
60 27 0.087275718
65 27 0.035977551
66 27 0.015119641
67 27 0.093479026
29 28 0.009740652
30 28 0.04733176
35 28 0.050567861
39 28 0.079222969
40 28 0.01777457
42 28 0.042963751
43 28 0.00944624
46 28 0.013692425
47 28 0.026182104
49 28 0.040784128
52 28 0.116400448
53 28 0.009079597
55 28 0.043522395
56 28 0.010305556
58 28 0.005871252
59 28 0.025748768
60 28 0.041786324
65 28 0.015294662
67 28 0.063136887
33 29 0.019933085
37 29 0.015840888
44 29 0.0301544
45 29 0.038827023
48 29 0.008378861
62 29 0.009093235
65 29 0.0078727
70 29 0.006819809
35 30 0.016463762
39 30 0.031798901
46 30 0.007518489
47 30 0.01430076
49 30 0.040178256
52 30 0.008439863
53 30 0.010481369
56 30 0.005196005
59 30 0.004998198
60 30 0.017613721
66 30 0.004438682
67 30 0.019099526
70 30 0.024449179
32 31 0.050456774
41 31 0.035286644
64 31 0.010077961
41 32 0.013958142
35 33 0.014545347
37 33 0.012762137
42 33 0.007060047
43 33 0.028672464
44 33 0.021154816
45 33 0.035352935
47 33 0.011215129
62 33 0.027785161
65 33 0.011208637
69 33 0.008075412
70 33 0.02524886
48 34 0.017466322
37 35 0.01381443
39 35 0.061459847
40 35 0.01123782
43 35 0.030767433
45 35 0.037155121
46 35 0.008558333
49 35 0.032619405
52 35 0.012251541
53 35 0.034039081
56 35 0.01671771
59 35 0.008706118
60 35 0.05102785
62 35 0.026324228
65 35 0.019667153
66 35 0.007293335
67 35 0.060953749
69 35 0.006838393
70 35 0.025184189
38 36 0.013796768
41 36 0.005429627
54 36 0.008735012
57 36 0.013509874
43 37 0.020756535
44 37 0.007891197
45 37 0.020723262
62 37 0.017875251
65 37 0.009612137
67 37 0.011044732
69 37 0.008703075
70 37 0.012387448
41 38 0.016058494
40 39 0.015252476
42 39 0.029197568
44 39 0.00659758
45 39 0.009069821
47 39 0.026264391
49 39 0.030851539
52 39 0.027568719
53 39 0.018937059
55 39 0.057459458
58 39 0.021434511
59 39 0.041778621
60 39 0.013213049
67 39 0.021759039
42 40 0.036108619
44 40 0.022360916
46 40 0.027646669
47 40 0.081219685
49 40 0.009171844
52 40 0.15066639
53 40 0.009901612
55 40 0.051260331
56 40 0.008998576
58 40 0.015996384
59 40 0.074517441
60 40 0.070824177
65 40 0.022860406
66 40 0.009415188
67 40 0.011007169
70 40 0.010194467
64 41 0.016200834
43 42 0.009611886
44 42 0.017678031
46 42 0.015063511
52 42 0.026139942
56 42 0.005473107
58 42 0.033239382
60 42 0.030508509
65 42 0.025002763
67 42 0.040789031
45 43 0.00860008
49 43 0.008959119
62 43 0.024918527
65 43 0.02363636
67 43 0.02017096
69 43 0.010129437
70 43 0.031440173
45 44 0.034776835
53 44 0.01145156
55 44 0.008681356
60 44 0.019900321
62 44 0.013135499
70 44 0.011616582
62 45 0.020758602
70 45 0.012233535
47 46 0.036679482
49 46 0.009119777
52 46 0.04301718
53 46 0.038303544
55 46 0.017187409
58 46 0.014548473
59 46 0.026159902
60 46 0.031289857
65 46 0.026150349
67 46 0.026157038
69 46 0.008924676
49 47 0.03372778
52 47 0.0329826
53 47 0.03320774
55 47 0.019052914
56 47 0.024105188
58 47 0.016078871
59 47 0.009632832
60 47 0.050843918
62 47 0.011551744
65 47 0.032966705
66 47 0.007020445
67 47 0.096996482
69 47 0.010644235
70 47 0.027030582
53 48 0.009338078
65 48 0.012097389
67 48 0.0048597
69 48 0.004857219
52 49 0.006799405
53 49 0.021267624
55 49 0.015820617
59 49 0.025057845
60 49 0.016351517
62 49 0.012765549
67 49 0.014547317
70 49 0.011208826
58 50 0.033056187
67 50 0.009434392
57 51 0.012406925
53 52 0.024694057
56 52 0.008611597
58 52 0.058917158
59 52 0.023561314
60 52 0.03462299
65 52 0.009591549
67 52 0.04752742
70 52 0.009958543
55 53 0.023440497
56 53 0.011346192
58 53 0.007698941
59 53 0.057771597
60 53 0.062780442
66 53 0.00221146
57 54 0.008014836
56 55 0.018658684
58 55 0.037230284
60 55 0.036357361
65 55 0.0236097
67 55 0.091400114
68 55 0.010662188
69 55 0.007724797
58 56 0.013982202
59 56 0.078198586
60 56 0.049190323
67 56 0.011195881
59 58 0.022687027
60 58 0.039973891
63 58 0.010074128
65 58 0.054961939
66 58 0.012712406
67 58 0.027820936
60 59 0.13034811
65 59 0.035241982
66 59 0.003106157
67 59 0.079251155
67 60 0.022836765
65 62 0.012517053
67 62 0.005518931
70 62 0.052276622
67 65 0.026285094
68 65 0.012254736
69 65 0.005446624
67 66 0.010256729
69 67 0.018025575
